# Supplementary material for: Exploring the causal connection: insights into diabetic nephropathy and gut microbiota from whole-genome sequencing databases
Source: Ren Fail. 2024 Aug 1;46(2):2385065. doi: 10.1080/0886022X.2024.2385065 (PMC11299436; doi:10.1080/0886022X.2024.2385065)
Supplement: Supplementary Table S3.xlsx [file IRNF_A_2385065_SM7169.xlsx]

## Sheet: Sheet1
	Supplementary Table S3 Casual effects of MR Analysis between GM taxa and DN (FinnGen consortium)
Outcome (DN) data source	Level	Exposure-Bacterial taxa	ID	IVW		MR Egger	Weighted median	Simple mode	Weighted mode
				p-value	OR	p-value	p-value	p-value	p-value
FinnGen consortium	phylum	Proteobacteria	ID.1	0.108795	0.815521	0.134214	0.152212	0.444232	0.362865
FinnGen consortium	phylum	Euryarchaeota	ID.2	0.38895	1.06665	0.145183	0.987682	0.992465	0.921299
FinnGen consortium	phylum	Verrucomicrobia	ID.3	0.713242	1.05503	0.658992	0.495958	0.29462	0.670286
FinnGen consortium	phylum	Bacteroidetes	ID.4	0.00908753	1.39507	0.252256	0.0347254	0.0879166	0.0756442
FinnGen consortium	phylum	Tenericutes	ID.5	0.602637	1.05469	0.900288	0.459195	0.585621	0.582125
FinnGen consortium	phylum	Firmicutes	ID.6	0.735737	1.03782	0.908037	0.725285	0.492564	0.622047
FinnGen consortium	phylum	Actinobacteria	ID.7	0.867144	1.02361	0.207244	0.714328	0.611079	0.832794
FinnGen consortium	phylum	Lentisphaerae	ID.8	0.122213	0.89654	0.99275	0.14937	0.40615	0.409912
FinnGen consortium	phylum	Cyanobacteria	ID.9	0.456734	1.06799	0.639743	0.37339	0.60196	0.54371
FinnGen consortium	class	Methanobacteria	ID.10	0.946777	1.00447	0.572638	0.884377	0.827675	0.865858
FinnGen consortium	class	Deltaproteobacteria	ID.11	0.428222	1.10812	0.472745	0.211194	0.453935	0.452705
FinnGen consortium	class	Clostridia	ID.12	0.628574	0.938325	0.540506	0.671161	0.322032	0.275742
FinnGen consortium	class	Bacilli	ID.13	0.865357	1.01968	0.166152	0.781942	0.133451	0.572173
FinnGen consortium	class	Betaproteobacteria	ID.14	0.220596	0.864839	0.887301	0.470412	0.70889	0.758897
FinnGen consortium	class	Bacteroidia	ID.15	0.00391635	1.41862	0.231475	0.0118754	0.0795981	0.0713782
FinnGen consortium	class	Coriobacteriia	ID.16	0.999894	0.999987	0.126042	0.591297	0.78608	0.419043
FinnGen consortium	class	Actinobacteria	ID.17	0.977412	0.996528	0.918486	0.680623	0.978576	0.834023
FinnGen consortium	class	Melainabacteria	ID.18	0.552333	1.04432	0.29444	0.214079	0.40931	0.38637
FinnGen consortium	class	Negativicutes	ID.19	0.382089	1.18287	0.594544	0.616187	0.314121	0.631466
FinnGen consortium	class	Mollicutes	ID.20	0.602637	1.05469	0.900288	0.470872	0.582743	0.573683
FinnGen consortium	class	Gammaproteobacteria	ID.21	0.591309	0.923693	0.680779	0.498321	0.551502	0.360316
FinnGen consortium	class	Verrucomicrobiae	ID.22	0.000420722	1.4521	0.741712	0.0113409	0.0672149	0.0828085
FinnGen consortium	class	Alphaproteobacteria	ID.23	0.588966	1.06255	0.565543	0.779232	0.829588	0.827763
FinnGen consortium	class	Lentisphaeria	ID.24	0.149198	0.897882	0.987781	0.195985	0.507821	0.550404
FinnGen consortium	class	Erysipelotrichia	ID.25	0.571671	0.924462	0.971894	0.115636	0.232618	0.224138
FinnGen consortium	family	Veillonellaceae	ID.26	0.0339079	1.19802	0.0547161	0.0825987	0.355511	0.107454
FinnGen consortium	family	Victivallaceae	ID.27	0.0179712	0.873054	0.668228	0.212322	0.787045	0.832347
FinnGen consortium	family	Clostridiaceae1	ID.28	0.615951	0.941933	0.405016	0.191616	0.415341	0.24481
FinnGen consortium	family	Christensenellaceae	ID.29	0.798678	1.04008	0.948217	0.853287	0.64148	0.395156
FinnGen consortium	family	Rhodospirillaceae	ID.30	0.781564	1.02764	0.0387682	0.889869	0.757722	0.805545
FinnGen consortium	family	Coriobacteriaceae	ID.31	0.999894	0.999987	0.126042	0.594424	0.782154	0.44873
FinnGen consortium	family	Rikenellaceae	ID.32	0.623942	1.05151	0.279401	0.641033	0.327048	0.391289
FinnGen consortium	family	Pasteurellaceae	ID.33	0.914626	0.990768	0.319275	0.628993	0.997014	0.705928
FinnGen consortium	family	Defluviitaleaceae	ID.34	0.583226	0.949653	0.414159	0.397349	0.733636	0.737837
FinnGen consortium	family	Alcaligenaceae	ID.35	0.251909	0.876803	0.905594	0.422751	0.967351	0.98389
FinnGen consortium	family	Prevotellaceae	ID.36	0.621476	0.953824	0.359246	0.268923	0.410526	0.453958
FinnGen consortium	family	Peptostreptococcaceae	ID.37	0.0306978	1.22416	0.430486	0.0625406	0.214692	0.153922
FinnGen consortium	family	Streptococcaceae	ID.38	0.107555	1.20699	0.516663	0.0988379	0.374374	0.315158
FinnGen consortium	family	Desulfovibrionaceae	ID.39	0.663038	1.06347	0.617084	0.365876	0.567567	0.532222
FinnGen consortium	family	Acidaminococcaceae	ID.40	0.334829	0.885252	0.402259	0.514869	0.605074	0.656199
FinnGen consortium	family	Porphyromonadaceae	ID.41	0.832677	1.03932	0.489803	0.373843	0.388534	0.429068
FinnGen consortium	family	Bifidobacteriaceae	ID.42	0.117736	1.1539	0.75258	0.927977	0.929248	0.725453
FinnGen consortium	family	FamilyXIII	ID.43	0.0791168	1.28106	0.742769	0.572155	0.942662	0.95411
FinnGen consortium	family	Oxalobacteraceae	ID.44	0.550646	1.0406	0.0980971	0.566816	0.282243	0.29698
FinnGen consortium	family	Ruminococcaceae	ID.45	0.92763	1.01064	0.298555	0.760364	0.868177	0.746161
FinnGen consortium	family	Erysipelotrichaceae	ID.46	0.571671	0.924462	0.971894	0.109682	0.254736	0.22159
FinnGen consortium	family	Actinomycetaceae	ID.47	0.988154	1.00203	0.333556	0.652704	0.879513	0.536313
FinnGen consortium	family	Lachnospiraceae	ID.48	0.908042	0.981147	0.00554977	0.997961	0.979423	0.778
FinnGen consortium	family	Peptococcaceae	ID.49	0.174441	0.849121	0.646369	0.694934	0.130794	0.872519
FinnGen consortium	family	Methanobacteriaceae	ID.50	0.946776	1.00447	0.572638	0.888072	0.840573	0.871964
FinnGen consortium	family	Lactobacillaceae	ID.51	0.348448	0.929145	0.864544	0.314717	0.368824	0.396248
FinnGen consortium	family	Bacteroidaceae	ID.52	0.0548583	0.750501	0.589665	0.280062	0.104122	0.744168
FinnGen consortium	family	FamilyXI	ID.53	0.574416	0.967376	0.909477	0.999713	0.920245	0.915269
FinnGen consortium	family	BacteroidalesS24.7group	ID.54	0.635066	1.06234	0.499341	0.773932	0.916374	0.953097
FinnGen consortium	family	Enterobacteriaceae	ID.55	0.206566	0.853413	0.323686	0.476384	0.640365	0.629717
FinnGen consortium	family	Verrucomicrobiaceae	ID.56	0.000426177	1.45198	0.737852	0.0100074	0.0642512	0.0848943
FinnGen consortium	family	ClostridialesvadinBB60group	ID.57	0.972878	0.997138	0.0783474	0.51019	0.756357	0.613353
FinnGen consortium	order	Rhodospirillales	ID.58	0.572521	1.0589	0.0655776	0.762099	0.767035	0.696253
FinnGen consortium	order	Bacteroidales	ID.59	0.00391635	1.41862	0.231475	0.0113138	0.0745312	0.0747526
FinnGen consortium	order	Selenomonadales	ID.60	0.382089	1.18287	0.594544	0.620117	0.336176	0.651546
FinnGen consortium	order	NB1n	ID.61	0.669652	0.974109	0.686979	0.564013	0.6738	0.627613
FinnGen consortium	order	Methanobacteriales	ID.62	0.804836	0.970839	0.167389	0.72094	0.423492	0.77567
FinnGen consortium	order	Victivallales	ID.63	0.149197	0.897882	0.987781	0.218589	0.501529	0.532481
FinnGen consortium	order	Burkholderiales	ID.64	0.157421	0.841083	0.814191	0.458148	0.562535	0.624782
FinnGen consortium	order	Bacillales	ID.65	0.225846	0.925833	0.559414	0.263044	0.512578	0.458465
FinnGen consortium	order	Bifidobacteriales	ID.66	0.117736	1.1539	0.75258	0.927211	0.923763	0.737847
FinnGen consortium	order	Actinomycetales	ID.67	0.990252	1.00167	0.334492	0.639565	0.872288	0.492487
FinnGen consortium	order	Verrucomicrobiales	ID.68	0.000420722	1.4521	0.741712	0.00989411	0.060501	0.0818151
FinnGen consortium	order	Erysipelotrichales	ID.69	0.571671	0.924462	0.971894	0.0971839	0.274971	0.223941
FinnGen consortium	order	Coriobacteriales	ID.70	0.999894	0.999987	0.126042	0.5884	0.801838	0.421453
FinnGen consortium	order	Clostridiales	ID.71	0.78701	0.966064	0.735006	0.906895	0.693513	0.755631
FinnGen consortium	order	Pasteurellales	ID.72	0.914626	0.990768	0.319275	0.634873	0.996704	0.721785
FinnGen consortium	order	Lactobacillales	ID.73	0.804836	0.970839	0.167389	0.715535	0.450113	0.786429
FinnGen consortium	order	MollicutesRF9	ID.74	0.898518	1.01124	0.812257	0.86486	0.961787	0.844389
FinnGen consortium	order	Desulfovibrionales	ID.75	0.672781	1.06168	0.596692	0.356196	0.579045	0.541223
FinnGen consortium	order	Gastranaerophilales	ID.76	0.434325	1.06098	0.200145	0.223134	0.387973	0.351388
FinnGen consortium	order	Enterobacteriales	ID.77	0.206566	0.853413	0.323686	0.483439	0.616926	0.615198
FinnGen consortium	genus	Roseburia	ID.78	0.554747	0.938336	0.165111	0.490359	0.818375	0.76983
FinnGen consortium	genus	Oscillospira	ID.79	0.893758	0.985568	0.0528991	0.329346	0.496201	0.44402
FinnGen consortium	genus	Eubacteriumnodatumgroup	ID.80	0.703336	1.02319	0.128776	0.943166	0.609248	0.727132
FinnGen consortium	genus	Alistipes	ID.81	0.0899499	1.25387	0.200485	0.387779	0.631308	0.650868
FinnGen consortium	genus	Dorea	ID.82	0.270713	1.20278	0.192597	0.341837	0.731874	0.900655
FinnGen consortium	genus	Lachnoclostridium	ID.83	0.00328989	1.38116	0.39526	0.0384493	0.0308814	0.0390052
FinnGen consortium	genus	Barnesiella	ID.84	0.697234	1.04102	0.985247	0.479325	0.535366	0.542491
FinnGen consortium	genus	ErysipelotrichaceaeUCG003	ID.85	0.416416	0.922623	0.854941	0.242543	0.429508	0.306148
FinnGen consortium	genus	Anaerotruncus	ID.86	0.0837623	0.823428	0.557855	0.168171	0.67908	0.455744
FinnGen consortium	genus	ChristensenellaceaeR.7group	ID.87	0.172854	1.22604	0.965698	0.465115	0.51927	0.596904
FinnGen consortium	genus	Eggerthella	ID.88	0.982409	1.0021	0.174322	0.994363	0.750286	0.736026
FinnGen consortium	genus	Clostridiumsensustricto1	ID.89	0.0288494	0.760364	0.804983	0.0413617	0.190953	0.154399
FinnGen consortium	genus	Eubacteriumbrachygroup	ID.90	0.257774	0.927388	0.187657	0.742813	0.877493	0.921219
FinnGen consortium	genus	LachnospiraceaeUCG004	ID.91	0.517303	1.09903	0.840254	0.898063	0.735306	0.836192
FinnGen consortium	genus	Bifidobacterium	ID.92	0.583957	1.05154	0.537068	0.627661	0.674876	0.797955
FinnGen consortium	genus	Victivallis	ID.93	0.218583	0.930872	0.865641	0.637605	0.762007	0.781398
FinnGen consortium	genus	LachnospiraceaeNC2004group	ID.94	0.736662	0.964988	0.852633	0.341951	0.38469	0.370051
FinnGen consortium	genus	RuminococcaceaeUCG013	ID.95	0.703071	1.05131	0.238892	0.894355	0.945832	0.839853
FinnGen consortium	genus	Haemophilus	ID.96	0.255511	0.901929	0.2126	0.773783	0.76407	0.821797
FinnGen consortium	genus	Butyrivibrio	ID.97	0.685401	1.02082	0.534184	0.6043	0.343398	0.456395
FinnGen consortium	genus	LachnospiraceaeND3007group	ID.98	0.0641528	1.59737	0.813491	0.29441	0.595392	0.59366
FinnGen consortium	genus	RuminococcaceaeUCG003	ID.99	0.848552	1.02452	0.771505	0.949617	0.971018	0.895365
FinnGen consortium	genus	FamilyXIIIUCG001	ID.100	0.984027	1.0032	0.401241	0.58876	0.734944	0.656287
FinnGen consortium	genus	Eubacteriumventriosumgroup	ID.101	0.194037	0.874399	0.610392	0.127926	0.161748	0.162316
FinnGen consortium	genus	Eubacteriumrectalegroup	ID.102	0.695659	1.04904	0.68387	0.686594	0.190767	0.371763
FinnGen consortium	genus	Eubacteriumoxidoreducensgroup	ID.103	0.332895	1.17191	0.95013	0.68666	0.709612	0.840427
FinnGen consortium	genus	Prevotella9	ID.104	0.971246	0.996495	0.448141	0.26868	0.622546	0.41453
FinnGen consortium	genus	RuminococcaceaeUCG004	ID.105	0.599192	1.05158	0.951616	0.703311	0.533996	0.514595
FinnGen consortium	genus	Marvinbryantia	ID.106	0.0735263	1.23419	0.0490797	0.182024	0.13668	0.354747
FinnGen consortium	genus	Eubacteriumeligensgroup	ID.107	0.134162	1.19375	0.263757	0.373001	0.991628	0.724435
FinnGen consortium	genus	CandidatusSoleaferrea	ID.108	0.822395	1.02029	0.374011	0.481643	0.319891	0.437713
FinnGen consortium	genus	Sellimonas	ID.109	0.674026	0.975602	0.326621	0.959187	0.919463	0.843017
FinnGen consortium	genus	Eubacteriumxylanophilumgroup	ID.110	0.166669	1.1696	0.236751	0.217502	0.479172	0.422297
FinnGen consortium	genus	Turicibacter	ID.111	0.739514	1.02979	0.873715	0.39349	0.475465	0.453442
FinnGen consortium	genus	Enterorhabdus	ID.112	0.857246	0.977998	0.661184	0.677943	0.747479	0.610033
FinnGen consortium	genus	Eubacteriumruminantiumgroup	ID.113	0.40195	1.06834	0.0268155	0.771301	0.856559	0.963845
FinnGen consortium	genus	Butyricicoccus	ID.114	0.897989	1.01856	0.901103	0.897554	0.370653	0.707176
FinnGen consortium	genus	Faecalibacterium	ID.115	0.68956	0.952382	0.0486155	0.850003	0.38431	0.815672
FinnGen consortium	genus	Odoribacter	ID.116	0.573277	1.07851	0.46531	0.684985	0.807929	0.778187
FinnGen consortium	genus	Catenibacterium	ID.117	0.00640366	1.31169	0.480434	0.0143824	0.159119	0.142857
FinnGen consortium	genus	FamilyXIIIAD3011group	ID.118	0.182755	0.847757	0.695934	0.193018	0.588332	0.765934
FinnGen consortium	genus	Ruminiclostridium9	ID.119	0.312648	0.872886	0.114107	0.346733	0.509876	0.48382
FinnGen consortium	genus	Terrisporobacter	ID.120	0.346172	1.11715	0.240358	0.533518	0.920689	0.813815
FinnGen consortium	genus	Lactococcus	ID.121	0.055886	0.877229	0.192516	0.369876	0.720805	0.697722
FinnGen consortium	genus	Eubacteriumhalliigroup	ID.122	0.534629	1.06824	0.527326	0.187051	0.32922	0.322644
FinnGen consortium	genus	Oscillibacter	ID.123	0.827515	1.0277	0.40303	0.893813	0.965141	0.981268
FinnGen consortium	genus	Adlercreutzia	ID.124	0.890783	1.01249	0.589014	0.845553	0.923136	0.997087
FinnGen consortium	genus	LachnospiraceaeFCS020group	ID.125	0.447976	0.931345	0.610894	0.427947	0.536489	0.560537
FinnGen consortium	genus	Escherichia.Shigella	ID.126	0.35082	0.913407	0.216204	0.783842	0.906301	0.902032
FinnGen consortium	genus	Hungatella	ID.127	0.240291	1.07688	0.767993	0.23827	0.478866	0.423521
FinnGen consortium	genus	Lactobacillus	ID.128	0.135594	0.888631	0.849653	0.244598	0.245906	0.394328
FinnGen consortium	genus	Coprococcus3	ID.129	0.344412	1.14815	0.142004	0.281265	0.253256	0.257978
FinnGen consortium	genus	Butyricimonas	ID.130	0.212831	1.1262	0.679274	0.537836	0.779954	0.770204
FinnGen consortium	genus	LachnospiraceaeUCG001	ID.131	0.856837	1.0179	0.170073	0.1962	0.3864	0.337123
FinnGen consortium	genus	Holdemania	ID.132	0.828819	1.0175	0.699537	0.823987	0.420123	0.352544
FinnGen consortium	genus	LachnospiraceaeUCG010	ID.133	0.504986	0.926221	0.564226	0.799087	0.874566	0.800857
FinnGen consortium	genus	Eubacteriumcoprostanoligenesgroup	ID.134	0.0420261	0.764853	0.0893173	0.114791	0.18974	0.287238
FinnGen consortium	genus	Fusicatenibacter	ID.135	0.151416	1.18606	0.99435	0.384917	0.852056	0.962886
FinnGen consortium	genus	Ruminococcustorquesgroup	ID.136	0.711929	0.939526	0.361688	0.878957	0.920129	0.933737
FinnGen consortium	genus	Streptococcus	ID.137	0.214499	1.15502	0.899295	0.147394	0.307548	0.306565
FinnGen consortium	genus	Collinsella	ID.138	0.969447	0.994723	0.779974	0.264696	0.433331	0.413981
FinnGen consortium	genus	Coprococcus2	ID.139	0.117792	0.837055	0.679132	0.197459	0.254736	0.291139
FinnGen consortium	genus	Anaerostipes	ID.140	0.270076	1.13504	0.921191	0.462228	0.801174	0.628573
FinnGen consortium	genus	Allisonella	ID.141	0.34549	1.07805	0.676121	0.993239	0.85174	0.733826
FinnGen consortium	genus	Methanobrevibacter	ID.142	0.584388	1.04363	0.0722352	0.997777	0.762725	0.698862
FinnGen consortium	genus	Bacteroides	ID.143	0.0548583	0.750501	0.589665	0.282999	0.105785	0.769108
FinnGen consortium	genus	Flavonifractor	ID.144	0.969647	1.00613	0.490604	0.845304	0.919023	0.669729
FinnGen consortium	genus	Parasutterella	ID.145	0.00598003	1.25697	0.86739	0.0798298	0.276891	0.570921
FinnGen consortium	genus	LachnospiraceaeUCG008	ID.146	0.781077	1.02525	0.232752	0.491901	0.393513	0.401011
FinnGen consortium	genus	Intestinimonas	ID.147	0.502129	0.939344	0.519691	0.725559	0.957418	0.859683
FinnGen consortium	genus	Coprobacter	ID.148	0.652018	0.963811	0.937525	0.503164	0.823875	0.784004
FinnGen consortium	genus	Paraprevotella	ID.149	0.759138	0.972011	0.14172	0.389398	0.452748	0.449727
FinnGen consortium	genus	RuminococcaceaeUCG002	ID.150	0.425563	0.926274	0.598065	0.507486	0.569976	0.370908
FinnGen consortium	genus	Howardella	ID.151	0.240291	1.07688	0.767993	0.269831	0.500394	0.43355
FinnGen consortium	genus	Desulfovibrio	ID.152	0.727829	1.03796	0.126669	0.518853	0.710339	0.55086
FinnGen consortium	genus	Clostridiuminnocuumgroup	ID.153	0.295106	0.929511	0.614364	0.897009	0.71049	0.703352
FinnGen consortium	genus	Coprococcus1	ID.154	0.605244	1.06709	0.137085	0.377879	0.423595	0.236931
FinnGen consortium	genus	Ruminococcusgnavusgroup	ID.155	0.72563	1.0363	0.513501	0.931929	0.986532	0.928213
FinnGen consortium	genus	RuminococcaceaeUCG011	ID.156	0.829951	0.982689	0.516844	0.33829	0.378501	0.370593
FinnGen consortium	genus	Prevotella7	ID.157	0.203459	1.08251	0.653282	0.315273	0.555613	0.53427
FinnGen consortium	genus	Sutterella	ID.158	0.377666	0.889761	0.363056	0.422489	0.571084	0.478085
FinnGen consortium	genus	RuminococcaceaeUCG009	ID.159	0.473554	0.945906	0.71625	0.263702	0.187617	0.205494
FinnGen consortium	genus	RuminococcaceaeUCG005	ID.160	0.365911	0.918454	0.928667	0.712841	0.968285	0.97852
FinnGen consortium	genus	Senegalimassilia	ID.161	0.275198	1.15715	0.679564	0.910905	0.867268	0.847543
FinnGen consortium	genus	Eubacteriumfissicatenagroup	ID.162	0.437991	0.944326	0.538583	0.667152	0.552314	0.651692
FinnGen consortium	genus	Peptococcus	ID.163	0.911194	0.993429	0.363103	0.426864	0.499873	0.49136
FinnGen consortium	genus	Anaerofilum	ID.164	0.1709	1.10476	0.988848	0.249318	0.264913	0.260381
FinnGen consortium	genus	Dialister	ID.165	0.561424	0.931498	0.321563	0.900229	0.995666	0.960802
FinnGen consortium	genus	Tyzzerella3	ID.166	0.215292	1.10158	0.611796	0.643122	0.684642	0.654408
FinnGen consortium	genus	Blautia	ID.167	0.416273	1.11732	0.365822	0.239552	0.484139	0.511054
FinnGen consortium	genus	Subdoligranulum	ID.168	0.619052	1.06368	0.0620399	0.655102	0.700647	0.240953
FinnGen consortium	genus	RuminococcaceaeUCG014	ID.169	0.872927	0.985491	0.822355	0.58288	0.565713	0.616573
FinnGen consortium	genus	Phascolarctobacterium	ID.170	0.117114	0.822354	0.0858735	0.144279	0.26331	0.240502
FinnGen consortium	genus	Akkermansia	ID.171	9.43652e-22	1.63909	0.296838	7.15237e-13	0.00980512	0.0279223
FinnGen consortium	genus	DefluviitaleaceaeUCG011	ID.172	0.637005	1.04893	0.889532	0.903369	0.72577	0.752283
FinnGen consortium	genus	Olsenella	ID.173	0.306904	1.06703	0.133195	0.187916	0.343674	0.186423
FinnGen consortium	genus	Gordonibacter	ID.174	0.694211	1.02169	0.822113	0.448092	0.522165	0.536797
FinnGen consortium	genus	RuminococcaceaeUCG010	ID.175	0.225496	0.856037	0.326879	0.358054	0.882931	0.36677
FinnGen consortium	genus	Erysipelatoclostridium	ID.176	0.672341	1.0464	0.713321	0.249665	0.410645	0.369167
FinnGen consortium	genus	Eisenbergiella	ID.177	0.358548	0.938038	0.642703	0.604117	0.44903	0.458124
FinnGen consortium	genus	Romboutsia	ID.178	0.0914724	1.19279	0.078884	0.209803	0.480823	0.410174
FinnGen consortium	genus	Parabacteroides	ID.179	0.245181	1.19446	0.65783	0.262159	0.669041	0.461591
FinnGen consortium	genus	Oxalobacter	ID.180	0.276727	1.06993	0.597305	0.68711	0.441682	0.140765
FinnGen consortium	genus	Bilophila	ID.181	0.299633	1.11855	0.0441125	0.36149	0.655129	0.612186
FinnGen consortium	genus	Ruminiclostridium6	ID.182	0.896818	1.0172	0.0898404	0.735545	0.898808	0.829832
FinnGen consortium	genus	Alloprevotella	ID.183	0.505768	1.06771	0.105169	0.843733	0.590867	0.552953
FinnGen consortium	genus	Ruminiclostridium5	ID.184	0.817483	0.976916	0.281332	0.78257	0.786666	0.750592
FinnGen consortium	genus	LachnospiraceaeNK4A136group	ID.185	0.0786463	0.838975	0.124472	0.0443276	0.309257	0.085019
FinnGen consortium	genus	Lachnospira	ID.186	0.629372	0.90327	0.354778	0.968968	0.644985	0.591565
FinnGen consortium	genus	Ruminococcus1	ID.187	0.747848	0.967857	0.389551	0.811757	0.601543	0.61544
FinnGen consortium	genus	Actinomyces	ID.188	0.762138	1.03454	0.505149	0.763056	0.705168	0.7642
FinnGen consortium	genus	Ruminococcusgauvreauiigroup	ID.189	0.869322	0.971868	0.249103	0.657989	0.797498	0.58434
FinnGen consortium	genus	Holdemanella	ID.190	0.486363	1.0674	0.659995	0.73304	0.290429	0.901219
FinnGen consortium	genus	Slackia	ID.191	0.509289	1.06431	0.628913	0.570718	0.696441	0.709397
FinnGen consortium	genus	RikenellaceaeRC9gutgroup	ID.192	0.523951	1.03591	0.518541	0.910881	0.998277	0.985573
FinnGen consortium	genus	Intestinibacter	ID.193	0.472922	1.07663	0.255307	0.905866	0.883064	0.845299
FinnGen consortium	genus	RuminococcaceaeNK4A214group	ID.194	0.828722	1.02247	0.99839	0.865354	0.825266	0.992013
FinnGen consortium	genus	Veillonella	ID.195	0.479235	1.09073	0.83622	0.942993	0.92159	0.917948
FinnGen consortium	genus	Ruminococcus2	ID.196	0.78971	1.02845	0.75971	0.519711	0.557107	0.53981
